# Supplementary material for: Identification of Driver Mutations and Risk Stratification in Lung Adenocarcinoma via Liquid Biopsy
Source: Cancers (Basel). 2025 Apr 16;17(8):1340. doi: 10.3390/cancers17081340 (PMC12025768; doi:10.3390/cancers17081340)
Supplement: Supplementary file 1 [file cancers-17-01340-s001.zip]

Archive with 1 entries (1 files):
- cancers-3524973-supplementary.pdf
